# Supplementary material for: Genome-Wide Identification and Expression Analysis of the Ginkgo biloba B-Box Gene Family in Response to Hormone Treatments, Flavonoid Levels, and Water Stress
Source: Int J Mol Sci. 2025 Aug 29;26(17):8427. doi: 10.3390/ijms26178427 (PMC12429349; doi:10.3390/ijms26178427)
Supplement: Supplementary file 1 [file ijms-26-08427-s001.zip]

Archive with 15 entries (14 files):
- Supplementary files/
- Supplementary files/Supplementary Figures.pptx
- __MACOSX/Supplementary files/._Supplementary Figures.pptx
- Supplementary files/.DS_Store
- __MACOSX/Supplementary files/._.DS_Store
- Supplementary files/Supplementary Table S1.xlsx
- __MACOSX/Supplementary files/._Supplementary Table S1.xlsx
- Supplementary files/Supplementary Table S4.xlsx
- __MACOSX/Supplementary files/._Supplementary Table S4.xlsx
- Supplementary files/Supplementary Table S5.xlsx
- __MACOSX/Supplementary files/._Supplementary Table S5.xlsx
- Supplementary files/Supplementary Table S2.xlsx
- __MACOSX/Supplementary files/._Supplementary Table S2.xlsx
- Supplementary files/Supplementary Table S3.xlsx
- __MACOSX/Supplementary files/._Supplementary Table S3.xlsx
