# Supplementary material for: Genome-Wide Identification and Expression Analysis of the Ginkgo biloba B-Box Gene Family in Response to Hormone Treatments, Flavonoid Levels, and Water Stress
Source: Int J Mol Sci. 2025 Aug 29;26(17):8427. doi: 10.3390/ijms26178427 (PMC12429349; doi:10.3390/ijms26178427)
Supplement: Supplementary file 1 [file ijms-26-08427-s001.zip › Supplementary files/Supplementary Table S1.xlsx]

## Sheet: Sheet1
BLAST approach	HMMsearch approach
evm.model.chr1.520	evm.model.chr1.520
evm.model.chr1.1522	evm.model.chr1.3215
evm.model.chr1.1523	evm.model.chr3.2337
evm.model.chr1.1525	evm.model.chr4.597
evm.model.chr1.3215	evm.model.chr5.165
evm.model.chr2.1202	evm.model.chr5.546
evm.model.chr3.2337	evm.model.chr6.2014
evm.model.chr4.2025	evm.model.chr7.750
evm.model.chr4.597	evm.model.chr11.1562
evm.model.chr5.165	evm.model.chr12.1654
evm.model.chr5.546
evm.model.chr5.1287
evm.model.chr5.1289
evm.model.chr6.170
evm.model.chr6.1128
evm.model.chr7.750
evm.model.chr7.877
evm.model.chr7.1235
evm.model.chr7.1236
evm.model.chr8.114
evm.model.chr8.1127
evm.model.chr8.2185
evm.model.chr9.591
evm.model.chr10.1041
evm.model.chr11.178
evm.model.chr11.1544
evm.model.chr11.1562
evm.model.chr12.1654
