# Supplementary material for: Genome-Wide Identification and Expression Analysis of the Ginkgo biloba B-Box Gene Family in Response to Hormone Treatments, Flavonoid Levels, and Water Stress
Source: Int J Mol Sci. 2025 Aug 29;26(17):8427. doi: 10.3390/ijms26178427 (PMC12429349; doi:10.3390/ijms26178427)
Supplement: Supplementary file 1 [file ijms-26-08427-s001.zip › Supplementary files/Supplementary Table S4.xlsx]

## Sheet: organ
gene_id	R01	R02	R03	S01	S02	S03	IL01	IL02	IL03	ML01	ML02	ML03	IF01	IF02	IF03	MF01	MF02	MF03	M01	M02	M03	OS01	OS02	OS03
GbBBX2	0.06	0.06	0.05	4.27	4.75	3.62	17.93	16.19	5.6	50.25	52.63	52.56	12.72	9.92	8.92	3.43	5.82	5.66	6.5	7.29	3.39	31	14.98	15.16
GbBBX1	1.1	2.09	1.59	60.54	84.96	83.91	162.4	116.97	154.22	93.99	89.16	87.67	82.4	75.07	82.1	37.3	50.95	45.16	132.83	181.76	36.54	88.48	102.84	103.65
GbBBX8	15.61	15.89	15.55	228.34	323.03	319.12	373.54	374.7	306.6	370.39	373.49	350.94	109.06	117.94	156.31	62.12	90.1	100.85	123.82	144.54	74.53	221.17	165.27	205.09
GbBBX9	1.8	1.45	1.08	19.64	30.32	23.71	150.95	81.54	94.62	128.73	121.85	97.95	6.63	5.04	4.9	3.91	4.59	4.75	17.04	23.02	7.89	20.3	6.44	8.99
GbBBX3	14.8	23.48	22.57	42.52	65.88	58.93	30.25	25.95	26.15	56.69	62.82	41.69	75.38	54.69	68.26	60.58	70.49	64.28	63.64	62.31	38.92	68.14	69.83	79
GbBBX4	3.87	2.59	3.53	8.2	14.97	17.05	15.85	12.85	2.11	11.52	18.43	17.2	12.85	13.57	14.17	28.42	28.57	17.75	16.02	17.72	8.48	21.63	9.97	10.77
GbBBX5	103.88	102.47	102.54	184.2	171.34	174.16	104.35	122.33	133.17	271.38	285.12	297.94	180.43	172.05	170.57	159	110.21	143.26	73.78	68.01	10.65	192.33	202.49	180.1
GbBBX6	4.93	9.8	8.07	32.5	26.95	29.57	7.63	5.95	14.1	32.04	29.23	31.38	17.39	17.3	22.26	7.54	18.16	14.03	12.77	14.7	3.62	13.01	16.04	18.5
GbBBX7	38.84	38.35	34.88	75.61	71.81	80.97	23.86	23.03	35.86	27.92	34.83	28.31	27.43	34.89	36.09	25.29	31.08	25.27	41.47	46.69	28.29	26.21	31.25	35.66

## Sheet: hormone
gene_id	ABA_CK_1	ABA_CK_2	ABA_CK_3	ABA_0.5_1	ABA_0.5_2	ABA_0.5_3	ABA_1_1	ABA_1_2	ABA_1_3	ABA_1.5_1	ABA_1.5_2	ABA_1.5_3	ABA_2_1	ABA_2_2	ABA_2_3	gene_id	BR_CK_1	BR_CK_2	BR_CK_3	BR_0.5_1	BR_0.5_2	BR_0.5_3	BR_1_1	BR_1_2	BR_1_3	BR_1.5_1	BR_1.5_2	BR_1.5_3	BR_2_1	BR_2_2	BR_2_3	gene_id	SA_CK_1	SA_CK_2	SA_CK_3	SA_1_1	SA_1_2	SA_1_3	SA_2_1	SA_2_2	SA_2_3	SA_3_1	SA_3_2	SA_3_3
GbBBX1	13.7877	15.3221	14.5103	35.0268	38.295	13.5035	30.4447	11.6423	10.901	35.0989	7.46405	12.5907	32.2811	36.0426	29.2178	GbBBX1	8.4452	26.7343	7.03559	31.0541	27.3217	6.90191	7.03112	27.9689	6.75602	27.5133	31.743	31.5799	34.3485	30.212	30.5237	GbBBX1	21.546	19.965	52.224	34.9108	43.5316	43.0703	13.7074	14.0999	13.0824	61.3619	18.341	50.6436
GbBBX2	3.65615	0.741218	2.9136	3.94308	6.28526	4.03664	1.6962	8.64687	8.48295	7.6089	6.37563	5.68516	1.04248	2.58586	1.07139	GbBBX2	12.0296	9.381	1.06957	8.744	8.46926	11.9584	11.2343	9.7575	15.6675	15.8176	14.0429	12.5114	4.8272	10.336	4.65491	GbBBX2	14.5073	14.6167	14.5614	14.069	6.70239	14.0599	2.4211	13.7258	12.4536	11.5614	9.31457	12.73
GbBBX3	1.56742	1.55581	0.70556	1.07944	1.26431	1.09555	1.86275	1.44899	1.45027	1.15334	1.28493	1.12697	2.28701	1.42521	1.00663	GbBBX3	1.42194	1.40236	1.55003	0.962373	1.19867	0.892532	1.0652	0.778881	0.593916	1.28809	0.694915	0.719603	1.06208	0.870266	0.874937	GbBBX3	0.601073	1.35191	1.2785	4.2611	3.60125	2.54067	1.90396	2.19315	1.91107	2.09308	2.26406	2.33417
GbBBX4	2.17483	3.00122	2.59251	2.79219	3.09182	3.67396	4.90261	5.51	4.71251	4.65856	5.03178	4.36264	1.93778	4.62372	1.64744	GbBBX4	5.51102	3.67679	5.54341	4.19828	3.027	3.594	2.93421	2.67181	2.68452	2.28552	2.22675	2.94986	2.7087	2.43332	2.30974	GbBBX4	2.70102	3.25602	3.46593	3.09437	4.5922	4.72351	4.17048	4.30491	4.59811	2.5933	3.71369	4.3947
GbBBX5	90.435	87.4895	82.5623	75.5016	70.0887	69.7994	88.2716	85.2894	85.6341	86.5585	84.6381	72.5985	68.7911	85.643	85.1086	GbBBX5	72.4161	65.7444	73.9246	77.1435	82.5449	73.8599	78.0272	74.8036	81.6831	93.984	89.1568	86.7189	87.3678	87.359	88.0357	GbBBX5	166.478	178.867	171.013	115.882	136.415	131.048	157.643	133.117	161.676	127.041	127.816	133.273
GbBBX6	0	0	0	0	0	0	0	0	0	0	0	0	0	0	0	GbBBX6	0	0	0	0	0	0	0	0	0	0	0	0	0	0	0	GbBBX6	0	0	0	0	0	0	0	0	0	0	0	0
GbBBX7	9.76965	9.38541	8.57238	7.07645	8.563	6.53153	7.90354	9.01332	7.93874	8.17168	6.89753	5.58006	11.1398	8.58747	7.47982	GbBBX7	6.85743	8.81514	7.04069	8.99032	5.8843	7.7645	5.92104	8.61716	5.87534	6.05477	6.25993	5.69028	6.61529	5.77221	7.17596	GbBBX7	7.86681	7.6738	6.97112	13.424	10.882	10.7441	8.76514	8.90651	9.94731	7.39022	7.84563	9.65661
GbBBX8	75.8888	67.6533	69.7079	86.9991	86.6886	89.3057	89.2288	83.4833	45.2373	90.146	84.3384	83.0661	88.5092	84.074	98.5108	GbBBX8	117.918	96.6531	96.641	129.111	108.769	115.273	151.544	137.509	143.985	161.425	161.686	66.1218	148.675	143.496	177.2	GbBBX8	108.325	97.8805	94.871	109.343	126.782	104.776	111.341	110.381	123.449	98.4143	90.7097	85.4808
GbBBX9	2.15878	1.37634	2.51395	8.59401	6.69994	4.56225	1.99791	2.03241	1.77768	0.887516	1.17095	2.5026	1.50887	7.50473	2.33545	GbBBX9	1.17829	4.13191	2.39638	3.45043	4.58556	6.1653	4.28774	9.11232	6.8621	5.37659	8.94869	8.30235	1.34433	4.33089	4.85859	GbBBX9	0.19419	1.07697	1.35702	2.18946	0.359377	0.484072	2.74376	0.822093	2.02371	2.89742	1.5363	0.443881

## Sheet: flavonoid
gene_id	Leaf-WL-1	Leaf-WL-2	Leaf-WL-3	Leaf-UV-1	Leaf-UV-2	Leaf-UV-3	GB_FL1	GB_FL2	GB_FL3	GB_FH1	GB_FH2	GB_FH3	Leaf-GL-1	Leaf-GL-2	Leaf-GL-3	Leaf-YL-1	Leaf-YL-2	Leaf-YL-3	Leaf-Anlu1-1	Leaf-Anlu1-2	Leaf-Anlu1-3	Leaf-ZY1-1	Leaf-ZY1-2	Leaf-ZY1-3
GbBBX2	25.24	40.83	52.91	28.84	22.48	28.31	23.02	21.5	26.38	14.19	16.79	26.15	35.99	30.72	35.38	19.34	19.68	27.74	42.42	41.56	44.55	44.25	50.2	43.3
GbBBX1	99.69	102.79	85.76	92.3	94.36	90.75	112.73	114.73	121.27	113.44	115.21	120.69	70.58	51.42	56.35	49.28	61.49	54.6	96.26	105.13	95.33	108.14	97.65	93.04
GbBBX8	309.44	394.9	414.22	233.59	197.54	212.65	201.05	245.85	268.41	308.44	292.67	372.32	207.86	225.81	236.76	127.68	101.84	138.8	264.8	259.63	274.81	306.25	315.79	300.34
GbBBX9	99.93	147.7	178.24	46.15	51.66	49.18	61.13	33.55	46.15	67.22	39.47	72.76	75.46	82.42	79.56	46.08	38.87	61.07	85	79.5	84.32	118.73	124.19	127.78
GbBBX3	9.11	5.81	8.15	9.02	9.8	7.75	34.18	11.75	15.46	10.54	13.97	12.87	56.59	58.3	53.24	41.28	37.32	45.62	23.71	26.34	23.76	34.54	42.47	34.31
GbBBX4	1.45	1.83	1.96	1.63	1.43	1.83	18.17	3.97	3.42	2.73	2.5	2.9	70.78	57.64	48.98	37.03	38.61	65.38	10.29	11.82	10.01	31.13	27.68	28.25
GbBBX5	179.8	165.75	153.31	207.25	211.59	171.54	190.49	185.01	155.23	191.06	195.44	177.52	124.38	103.6	104.59	75.94	80.17	85.82	202.52	203.86	205.29	169.69	175.61	166.91
GbBBX6	17.95	18.93	16.97	19.9	21.75	16.53	26.8	14.3	14.81	13.71	15.99	19.16	31.08	28.66	24.88	23.62	23.1	25.98	24.7	23.44	26.24	19.7	18.99	25.14
GbBBX7	40.93	38.72	38.45	54.79	51.65	65.44	43.37	38.04	47.16	43.21	38.02	31.68	43.32	43.21	44.36	28.93	27.95	25.98	43.38	44.06	50.19	42.29	42.24	44.07

## Sheet: water stress
gene_id	Gb_0h_1	Gb_0h_2	Gb_0h_3	Gb_3h_1	Gb_3h_2	Gb_3h_3	Gb_6h_1	Gb_6h_2	Gb_6h_3	Gb_12h_1	Gb_12h_2	Gb_12h_3	Gb_24h_1	Gb_24h_2	Gb_24h_3	Gb_Re12h_1	Gb_Re12h_2	Gb_Re12h_3
GbBBX2	45.295	46.127	46.22	33.366	33.487	33.503	29.003	28.389	26.844	42.744	44.513	42.797	33.307	32.03	30.975	26.099	25.471	22.827
GbBBX1	92.679	100.231	96.623	74.207	70.319	73.038	65.096	63.741	58.933	71.701	67.635	69.873	91.247	92.576	91.222	97.838	96.756	96.132
GbBBX8	116.126	120.958	117.342	309.909	298.029	302.416	196.385	198.067	202.524	145.039	158.19	148.876	99.735	102.261	102.957	128.971	128.624	131.325
GbBBX9	101.973	97.75	95.533	149.25	146.232	141.173	102.971	100.321	100.974	69.386	74.153	72.095	36.158	40.246	36.107	28.888	28.319	29.685
GbBBX3	14.947	14.992	15.437	21.488	19.802	21.548	6.123	5.484	7.313	3.221	4.176	4.157	9.467	7.404	9.139	6.327	6.608	7.287
GbBBX4	5.016	5.442	6.664	7.624	6.539	7.702	2.394	2.305	2.374	0.532	1.046	1.056	3.179	2.807	2.744	3.108	2.435	2.177
GbBBX5	121.439	122.933	128.183	164.127	158.093	163.104	158.823	150.972	151.028	123.28	128.446	126.257	132.25	133.454	126.977	106.598	109.422	113.36
GbBBX6	54.453	52.388	56.102	50.038	45.175	46.116	25.21	26.716	24.728	16.721	18.333	16.837	31.316	30.356	29.058	54.219	53.98	55.38
GbBBX7	22.952	21.936	21.583	41.028	36.775	35.502	36.143	33.698	33.663	26.498	24.829	29.139	26.429	24.991	28.113	32.902	29.998	29.913
gene_id	Gb_CK_0d_1	Gb_CK_0d_2	Gb_CK_0d_3	Gb_CK_15d_1	Gb_CK_15d_2	Gb_CK_15d_3	Gb_CK_22d_1	Gb_CK_22d_2	Gb_CK_22d_3	Gb_CK_Re3d_1	Gb_CK_Re3d_2	Gb_CK_Re3d_3	Gb_D_15d_1	Gb_D_15d_2	Gb_D_15d_3	Gb_D_22d_1	Gb_D_22d_2	Gb_D_22d_3	Gb_D_Re3d_1	Gb_D_Re3d_2	Gb_D_Re3d_3
GbBBX2	24.806	22.751	23.881	23.364	26.336	25.267	50.647	51.786	50.737	32.396	29.844	29.971	22.596	19.297	19.868	13.14	12.973	13.104	23.801	22.101	26.056
GbBBX1	133.955	122.02	127.147	105.547	105.724	106.721	97.051	91.938	100.01	92.395	102.977	102.68	88.489	92.558	89.633	43.849	43.695	46.25	108.993	109.018	104.876
GbBBX8	115.995	113.388	113.681	99.517	103.478	106.654	217.39	199.097	215.968	117.655	120.057	116.255	45.237	43.589	43.309	39.794	47.695	44.643	105.648	101.255	111.673
GbBBX9	85.29	87.409	86.275	78.091	76.612	81.07	113.44	110.385	114.931	58.01	57.673	54.464	40.989	40.6	39.697	10.779	12.246	10.877	57.679	55.148	58.188
GbBBX3	11.77	11.727	9.687	14.303	13.947	15.859	3.414	4.09	3.344	2.874	2.947	3.531	10.457	12.555	15.488	0.602	1.085	1.066	3.184	3.656	5.785
GbBBX4	2.332	1.593	1.774	5.787	5.892	6.642	1.221	1.261	1.472	0.699	0.615	0.987	5.839	6.434	6.715	0.557	0.956	1.095	1.963	1.358	1.17
GbBBX5	131.178	134.557	140.149	155.505	155.287	172.008	198.284	191.434	203.218	158.508	157.003	145.12	180.847	170.058	165.615	180.711	199.453	208.115	132.429	127.912	144.186
GbBBX6	46.376	40.524	38.964	58.018	60.69	61.555	33.287	30.504	34.562	35.827	28.599	28.346	37.943	34.954	38.335	11.5	11.74	11.756	33.383	32.298	31.053
GbBBX7	36.99	35.167	37.586	45.646	44.402	42.255	23.976	24.15	24.201	27.571	22.692	29.281	32.47	29.265	30.082	12.573	13.311	15.308	35.328	35.389	35.052
