# Supplementary material for: Genome-Wide Identification and Expression Analysis of the Ginkgo biloba B-Box Gene Family in Response to Hormone Treatments, Flavonoid Levels, and Water Stress
Source: Int J Mol Sci. 2025 Aug 29;26(17):8427. doi: 10.3390/ijms26178427 (PMC12429349; doi:10.3390/ijms26178427)
Supplement: Supplementary file 1 [file ijms-26-08427-s001.zip › Supplementary files/Supplementary Table S5.xlsx]

## Sheet: Sheet1
Name	Sequence (5'-3')	Experiment
GbBBX1-qPCR-F	ACAGCAGCAGCAACATCTACCA	qRT-PCR
GbBBX1-qPCR-R	TCAGGCACAATCCCAACATCCA	qRT-PCR
GbBBX2-qPCR-F	TGTGATGAATGGCGGAGGAGAT	qRT-PCR
GbBBX2-qPCR-R	CAAGAGACAGACCTGGCGTTCT	qRT-PCR
GbBBX3-qPCR-F	TGCGATGCCAAGGTTCACAGT	qRT-PCR
GbBBX3-qPCR-R	TCGTCCTCTTCCTCGTCTTCCT	qRT-PCR
GbBBX4-qPCR-F	ACGGAAGTTGCCCAGGAAGGA	qRT-PCR
GbBBX4-qPCR-R	AACCACAGGGAAGCAGCCAAAG	qRT-PCR
GbBBX5-qPCR-F	TGTGCGTGGAGTGCGACATC	qRT-PCR
GbBBX5-qPCR-R	CGGTGCGTGAATTGGCTCATCA	qRT-PCR
GbBBX6-qPCR-F	AAGCAGCGGCGGCACAGTAT	qRT-PCR
GbBBX6-qPCR-R	GCGTGGTACAGACCATGACTCC	qRT-PCR
GbBBX7-qPCR-F	GTGTGAGAAGGCAGAGGCAACT	qRT-PCR
GbBBX7-qPCR-R	GCATTGGCGGCACAGAAGAG	qRT-PCR
GbBBX8-qPCR-F	GCCTCCTGGTTGCTGCCTAATC	qRT-PCR
GbBBX8-qPCR-R	TCCGCTCCCGTTACAGTTCACA	qRT-PCR
GbBBX9-qPCR-F	GTTCACACCGCTAACGCAGTTG	qRT-PCR
GbBBX9-qPCR-R	CCTCCTCTTCCTCTTCCTTGGC	qRT-PCR
GbGAPDH-qPCR-F	TCCACGGGAGTCTTCACTGACA	qRT-PCR
GbGAPDH-qPCR-R	TGCTCATTCACGCCAACAACGA	qRT-PCR
GbBBX5-GFP-F	actagtggatccaaagaattcATGAGGATTCAGTGCGATGTGTG	Subcellular localization
GbBBX5-GFP-R	cattctagaagtactctcgagAGGCAGCTCAAAGGTCGAGTAA	Subcellular localization
GbBBX6-GFP-F	actagtggatccaaagaattcATGACTGGGCCATCGGTGC	Subcellular localization
GbBBX6-GFP-R	cattctagaagtactctcgagTTCTTTTTGCCCGTTTGATTCA	Subcellular localization
GbBBX7-GFP-F	actagtggatccaaagaattcATGAAGATGAAGATCCAGTGCGA	Subcellular localization
GbBBX7-GFP-R	cattctagaagtactctcgagAACAGATAATCTTCTTCTCTTAGAAAGTGG	Subcellular localization
GbBBX8-GFP-F	actagtggatccaaagaattcATGGTGAAGGAAGAGGACCGTA	Subcellular localization
GbBBX8-GFP-R	cattctagaagtactctcgagAAAAGTTGGAACGAGACCAAACG	Subcellular localization
GbBBX9-GFP-F	actagtggatccaaagaattcATGAGTGCAGAGGGAGTGATGG	Subcellular localization
GbBBX9-GFP-R	cattctagaagtactctcgagATTTGTGTTTAAGGAGAGATTAGAGAAGA	Subcellular localization
