# Supplementary material for: Genome-Wide Identification and Expression Analysis of the Ginkgo biloba B-Box Gene Family in Response to Hormone Treatments, Flavonoid Levels, and Water Stress
Source: Int J Mol Sci. 2025 Aug 29;26(17):8427. doi: 10.3390/ijms26178427 (PMC12429349; doi:10.3390/ijms26178427)
Supplement: Supplementary file 1 [file ijms-26-08427-s001.zip › Supplementary files/Supplementary Table S2.xlsx]

## Sheet: Sheet1
Name	Gene_ID
AtBBX1	AT5G15840
AtBBX2	AT5G15850
AtBBX3	AT3G02380
AtBBX4	AT2G24790
AtBBX5	AT5G24930
AtBBX6	AT5G57660
AtBBX7	AT3G07650
AtBBX8	AT5G48250
AtBBX9	AT4G15250
AtBBX10	AT3G21880
AtBBX11	AT2G47890
AtBBX12	AT2G33500
AtBBX13	AT1G28050
AtBBX14	AT1G68520
AtBBX15	AT1G25440
AtBBX16	AT1G73870
AtBBX17	AT1G49130
AtBBX18	AT2G21320
AtBBX19	AT4G38960
AtBBX20	AT4G39070
AtBBX21	AT1G75540
AtBBX22	AT1G78600
AtBBX23	AT4G10240
AtBBX24	AT1G06040
AtBBX25	AT2G31380
AtBBX26	AT1G60250
AtBBX27	AT1G68190
AtBBX28	AT4G27310
AtBBX29	AT5G54470
AtBBX30	AT4G15248
AtBBX31	AT3G21890
AtBBX32	AT3G21150
OsBBX1	LOC_Os01g10580
OsBBX2	LOC_Os02g07930
OsBBX3	LOC_Os02g08150
OsBBX4	LOC_Os02g39360
OsBBX5	LOC_Os02g39710
OsBBX6	LOC_Os02g43170
OsBBX7	LOC_Os02g49230
OsBBX8	LOC_Os02g49880
OsBBX9	LOC_Os03g22770
OsBBX10	LOC_Os03g50310
OsBBX11	LOC_Os04g41560
OsBBX12	LOC_Os04g42020
OsBBX13	LOC_Os04g45690
OsBBX14	LOC_Os05g11510
OsBBX15	LOC_Os06g01340
OsBBX16	LOC_Os06g05890
OsBBX17	LOC_Os06g15330
OsBBX18	LOC_Os06g16370
OsBBX19	LOC_Os06g19444
OsBBX20	LOC_Os06g44450
OsBBX21	LOC_Os06g45040
OsBBX22	LOC_Os06g49880
OsBBX23	LOC_Os07g47140
OsBBX24	LOC_Os08g08120
OsBBX25	LOC_Os08g15050
OsBBX26	LOC_Os08g42440
OsBBX27	LOC_Os09g06464
OsBBX28	LOC_Os09g33550
OsBBX29	LOC_Os09g35880
OsBBX30	LOC_Os12g10660
